# Supplementary material for: Mental Health Outcomes of a National Cohort of Adults Born with Very Low Birthweight
Source: J Clin Med. 2024 Dec 13;13(24):7591. doi: 10.3390/jcm13247591 (PMC11728432; doi:10.3390/jcm13247591)
Supplement: Supplementary file 1 [file jcm-13-07591-s001.zip]

Archive with 1 entries (1 files):
- jcm-3349542-supplementary.pdf
